# Supplementary material for: Imidazolium Ionic Liquids as Designer Solvents Confined in Silica Nanopores
Source: Gels. 2022 Jun 19;8(6):388. doi: 10.3390/gels8060388 (PMC9222874; doi:10.3390/gels8060388)
Supplement: Supplementary file 1 [file gels-08-00388-s001.zip]

Archive with 1 entries (1 files):
- gels-1757171-supplementary.pdf
